# Supplementary material for: Experimental Models of Metabolic Dysfunction-Associated Steatotic Liver Disease: A Comparative Analysis of a Choline-Deficient and Cholesterol-Enriched Diet in Rats
Source: Int J Mol Sci. 2026 May 9;27(10):4230. doi: 10.3390/ijms27104230 (PMC13207937; doi:10.3390/ijms27104230)
Supplement: Supplementary file 1 [file ijms-27-04230-s001.zip]

Archive with 1 entries (1 files):
- ijms-4254715-supplementary.xlsx
