# Supplementary material for: Experimental Models of Metabolic Dysfunction-Associated Steatotic Liver Disease: A Comparative Analysis of a Choline-Deficient and Cholesterol-Enriched Diet in Rats
Source: Int J Mol Sci. 2026 May 9;27(10):4230. doi: 10.3390/ijms27104230 (PMC13207937; doi:10.3390/ijms27104230)
Supplement: Supplementary file 1 [file ijms-27-04230-s001.zip › ijms-4254715-supplementary.xlsx]

## Sheet: Suppl
Experimental Models of Metabolic Dysfunction–Associated Steatotic Liver Disease: a Comparative Analysis of a Cho-line-Deficient and Cholesterol-Enriched Diet in Rats
Vladimir A. Shipelin*, Nikita A. Petrov, Nikita V. Trusov, Yuliya S. Sidorova, Yuliya M. Markova, Zakhar A. Chalyy, Anton D. Konev, and Anastasiya S. Balakina
Federal Research Centre of Nutrition and Biotechnology, 109240 Moscow, Russia; v.shipelin@yandex.ru (V.S.); petrov-nikita-y@mail.ru (N.P.); nikkitosu@yandex.ru (N.T.); sidorovaulia28@mail.ru (Y.S.); yulia.markova.ion@gmail.com (Y.M.); tokka66@bk.ru (Z.C.); konev@ion.ru (A.K.); balakina.a.s@yandex.ru (A.B.) * Correspondence: v.shipelin@yandex.ru; Tel.: +7-495-698-53-71
Table S1 “Expression of genes involved in lipid metabolism, cholesterol homeostasis, antioxidant defense, and inflammatory response in rat liver”; Table S2 “Individual values of hepatocyte apoptosis parameters for each animal”; Table S3. “Experimental diets”

## Sheet: Table S1
	Table S1. Individual values of hepatocyte apoptosis parameters for each animal
	Rat Number	Live Cells	"Early" Apoptosis	"Late" Apoptosis	Total Apoptosis	Dead Cells
		AnV⁻/7-AAD⁻	AnV⁺/7-AAD⁻	AnV⁺/7-AAD⁺
	AIN93M
	1	94.4	4.2	1.2	5.4	0.2
	2	90.9	5.7	2.4	8.1	0.9
	3	91.7	5.3	2.8	8.1	0.2
	5	96.4	3	0.5	3.5	0.1
	9	92.1	6.4	1.3	7.7	0.1
	10	95.1	4.2	0.6	4.8	0.1
	HFD-CD
	13	87.3	10.2	1.6	11.8	0.8
	14	89.8	9.3	0.9	10.2	0
	15	89.9	6.5	3.5	10	0.1
	16	71.1	27.4	1.5	28.9	0
	17	85.7	13	1.3	14.3	0
	18	85.6	11.7	1.7	13.4	0
	HFD+CHOL
	25	80.5	17.2	2.1	19.3	0.2
	26	88	10.6	1.3	11.9	0.1
	27	86.6	11.5	1.5	13	0.4
	28	70.8	27.6	1.5	29.1	0
	29	76.9	20.2	2.8	23	0.1
	30	68	30.5	1.5	32	0.1

## Sheet: Table S2
	Table S2. Expression of genes involved in lipid metabolism, cholesterol homeostasis, antioxidant defense, and inflammatory response in rat liver
	Gene	Groups
		AIN93М	HFD-CD	HFD+CHOL
	Fasn (fatty acid synthase)	0.97 (0.71; 1.16)	0.79 (0.63; 0.87)	0.67 (0.38; 0.88)1
	Acaca (acetyl-CoA carboxylase alpha)	0.97 (0.91; 1.12)	0.70 (0.66; 0.92)1	0.74 (0.67; 0.86)1
	Scd (stearoyl-CoA desaturase)	0.93 (0.83; 1.24)	0.13 (0.08; 0.62)1	1.14 (0.76; 1.48)2
	Cpt1a (carnitine palmitoyltransferase 1A)	0.97 (0.92; 1.14)	0.97 (0.73; 1.13)	0.81 (0.74; 1.02)
	Ppara (peroxisome proliferator activated receptor alpha)	0.92 (0.8; 1.29)	1.04 (0.83; 1.26)	1.12 (0.98; 1.27)
	Srebf1 (sterol regulatory element binding transcription factor 1)	1.11 (0.86; 1.22)	1.07 (0.82; 1.37)	2.36 (1.57; 3.58)1,2
	ChREBP (MLX interacting protein-like)	1.00 (0.87; 1.17)	0.80 (0.69; 0.85)1	0.99 (0.91; 1.08)2
	Nrf2 (NFE2 like bZIP transcription factor 2)	0.92 (0.8; 1.28)	1.21 (0.96; 1.75)	1.39 (1.07; 1.86)1
	Cat (catalase)	0.93 (0.87; 1.29)	0.84 (0.74; 0.94)	0.75 (0.68; 0.86)1
	Sod1 (superoxide dismutase 1)	0.87 (0.76; 1.31)	0.92 (0.69; 1.22)	0.86 (0.67; 1.14)
	Gpx1 (glutathione peroxidase 1)	1.02 (0.8; 1.31)	0.96 (0.7; 1.23)	0.95 (0.72; 1.16)
	Hmox1 (heme oxygenase 1)	1.01 (0.84; 1.14)	1.03 (0.88; 1.1)	0.97 (0.74; 1.44)
	Nqo1 (NAD(P)H quinone dehydrogenase 1)	1.07 (0.66; 1.93)	1.59 (0.73; 1.92)	1.91 (0.78; 4.19)
	Nfkb1 (nuclear factor kappa B subunit 1)	1.00 (0.87; 1.17)	1.06 (0.97; 1.17)	1.29 (1.19; 1.43)1,2
	Cyp7a1 (cytochrome P450 family 7 subfamily A member 1)	1.40 (0.46; 1.78)	1.25 (0.85; 1.45)	3.69 (2.67; 5.23)1,2
	Hmgcr (3-hydroxy-3-methylglutaryl-CoA reductase)	1.02 (0.7; 1.4)	0.73 (0.65; 0.79)	0.45 (0.41; 0.63)1,2
	1 – differences are significant compared to AIN93M, p<0.05; 2 – differences are significant compared to HFD-CD, p<0.05.

## Sheet: Table S3
	Table S3. Experimental diets
	Component, g/100g	Animal groups
		AIN-93M	HFD-CD	HFD-CHOL
	Corn starch	66.1	21.1	20.8
	Casein (≥85% protein)	20	20	20
	Sunflower oil	2	2	2
	Porcine lard	2	22.6	22.6
	Microcrystal cellulose	5	5	5
	Mineral mixture (AIN-93M-MX)	3.5	3.5	3.5
	Vitamin mixture (AIN-93-VX)	1	1	1
	L-cysteine	0.2	0.2	0.2
	Choline chloride (52% of choline)	0.2	-	0.2
	Fructose	-	24.6	24.6
	Cholsterol	-	-	1
	Energy value, kcal/100g	388±2	492±2	491±2
